# Supplementary material for: Injury prevalence and safety habits of boda boda drivers in Moshi, Tanzania: A mixed methods study
Source: PLoS One. 2018 Nov 27;13(11):e0207570. doi: 10.1371/journal.pone.0207570 (PMC6258469; doi:10.1371/journal.pone.0207570)
Supplement: S2 Appendix — (CSV) [file pone.0207570.s002.csv]

	safety_helmet_use	safety_helmet_use_colleague	safety_risk_driving	safety_headlight_use_day	safety_headlight_use_night	safety_purchase_helmet_after_use	safety_buckle_helmet	safety_belief_helmet_reduce_risk	safety_belief_helmetstraps_reduce_risk	helmet_cracks	helmet_scratch	helmet_broken_chin	helmet_face_shield	helmet_obscure_face_shield	helmet_fit	rtc_involvement	injury	nearmissmonth	hours_work_onbodaboda	days_work_bodaboda	years_work_onbodaboda	hours_work_week	age
safety_helmet_use	1	0.195033886030606	0.0245831148897629	0.158269840494631	0.110654931917464	0.270272879067614	0.482245304722718	0.154589090270984	0.203856579096768	-0.112394758109504	0.0442222801783898	0.279206872568144	0.22832832705603	0.0681143863038102	0.668169303693709	-0.192943661417308	-0.197502269154989	-0.13277257419778	-0.0584928320136348	-0.350630281391256	0.0893755176487304	-0.209506702013883	0.371099499851838
safety_helmet_use_colleague	0.195033886030606	1	-0.372281692790928	0.164606268651462	0.208158725110459	0.329773003112847	0.155115356036115	0.156921160559588	-0.217467209322888	0.162466758119982	0.0820486178433979	-0.015439691793025	0.0408049541558156	0.0894636035434808	0.256134336275276	0.0991306480722959	0.0962592752975064	0.100487007532756	0.0197829985373873	-0.12192174586779	0.157841543973232	-0.0557952649801313	0.0197212975810876
safety_risk_driving	0.0245831148897629	-0.372281692790928	1	-0.25529723800404	-0.0206230417413505	-0.275175284661966	0.102394402439555	0.127766966633374	-0.033951116097112	0.13706770532996	-0.233931539302534	-0.142477671714765	-0.280483596130225	0.0308572307888882	-0.0204696992929731	-0.108338594702074	0.0164448512799558	-0.025713091297688	0.0121113558454871	0.0569919267920608	-0.184917940311981	0.0360137971209882	-0.0668967070296378
safety_headlight_use_day	0.158269840494631	0.164606268651462	-0.25529723800404	1	0.177751279404362	0.254598247230079	0.138121060478768	0.0761693552393224	-0.0962537555753957	-0.0782860868291001	-0.0621395952954823	0.0965370379052165	0.0396061504181183	-0.112329457265567	0.337335632933916	-0.0340240064451374	0.0225895267839572	-0.0977147695350746	-0.0204168268264335	0.129244020635303	-0.0144540848800397	0.0325766937566307	0.0805281644666159
safety_headlight_use_night	0.110654931917464	0.208158725110459	-0.0206230417413505	0.177751279404362	1	-0.201312821226474	0.150831471876892	0.0120823079137414	-0.0538468972538351	0.403119730957208	-0.370820047471797	-0.219570241132195	0.144119385258902	0.0789597600206103	0.0254667192265135	0.132520918636952	0.210647869856476	0.23031596427708	-0.0393834435699472	-0.292481863580826	-0.0802175873105126	-0.13688482332856	0.00546106414715057
safety_purchase_helmet_after_use	0.270272879067614	0.329773003112847	-0.275175284661966	0.254598247230079	-0.201312821226474	1	0.364071544728536	-0.0110362387449006	-0.129112711835959	-0.407451957623421	0.163474575977026	0.217772820048575	0.0971799365914614	-0.144104327224309	0.13726790895576	0.0516471528736463	-0.0063250813787054	-0.0576646005038063	-0.0822365926958253	0.189219842290407	0.0949186563018516	-0.0156091609561285	0.0958231547569307
safety_buckle_helmet	0.482245304722718	0.155115356036115	0.102394402439555	0.138121060478768	0.150831471876892	0.364071544728536	1	0.239105932800642	-0.0249085813741443	-0.25707699719854	0.121434180089864	0.365829451341985	0.218530390290036	-0.29128489187122	0.439835672257138	-0.123532827209193	-0.0333622986153548	-0.435876643355208	-0.161621620778967	0.0369139780510445	-0.00559825534217829	-0.115076016767053	0.154720110596944
safety_belief_helmet_reduce_risk	0.154589090270984	0.156921160559588	0.127766966633374	0.0761693552393224	0.0120823079137414	-0.0110362387449006	0.239105932800642	1	0.332094734636808	0.312538287366358	-0.266622419068967	0.0592425924164159	0.232684087031512	-0.349516709404573	0.257876935494186	0.201063190739104	0.19524897430783	-0.246294769046137	0.0292120115753953	-0.0271608709102974	-0.101732576004732	0.00148912624652179	0.20313892001852
safety_belief_helmetstraps_reduce_risk	0.203856579096768	-0.217467209322888	-0.033951116097112	-0.0962537555753957	-0.0538468972538351	-0.129112711835959	-0.0249085813741443	0.332094734636808	1	-0.102836441090144	-0.261826703106159	0.0338418289752717	0.139197746890872	-0.334325808974687	0.245559031583963	0.0909780440969715	-0.0171828277402354	0.0404816843599504	-0.08418627040723	-0.282562775409165	-0.26403723479252	-0.183399947165435	0.472425112012112
helmet_cracks	-0.112394758109504	0.162466758119982	0.13706770532996	-0.0782860868291001	0.403119730957208	-0.407451957623421	-0.25707699719854	0.312538287366358	-0.102836441090144	1	-0.321049641771482	-0.37470478968299	0.000294353342686065	-0.190576650897583	0.0929286661934547	0.197290675877802	0.191621531013785	0.29795389913728	0.0796193065085168	-0.0287444247317407	0.0356876712077096	0.0757999138299333	-0.0777356332753814
helmet_scratch	0.0442222801783898	0.0820486178433979	-0.233931539302534	-0.0621395952954823	-0.370820047471797	0.163474575977026	0.121434180089864	-0.266622419068967	-0.261826703106159	-0.321049641771482	1	0.0527738523845625	0.0163734752633209	0.447046118278651	0.082477683160108	-0.0967077990223931	-0.098167750951636	-0.0951323081696796	-0.0123670288383605	0.106589528627222	0.0796855096803884	0.0158736658407969	0.0822898323714603
helmet_broken_chin	0.279206872568144	-0.015439691793025	-0.142477671714765	0.0965370379052165	-0.219570241132195	0.217772820048575	0.365829451341985	0.0592425924164159	0.0338418289752717	-0.37470478968299	0.0527738523845625	1	0.0624516654880042	-0.119107836134129	0.183237935082637	0.0378275571783082	0.10519216536991	-0.561603929908904	-0.142228217996248	0.211359708640549	0.190528811351724	-0.0287476187094362	0.149731166129064
helmet_face_shield	0.22832832705603	0.0408049541558156	-0.280483596130225	0.0396061504181183	0.144119385258902	0.0971799365914614	0.218530390290036	0.232684087031512	0.139197746890872	0.000294353342686065	0.0163734752633209	0.0624516654880042	1	-0.373217568803462	0.322574253203255	-0.0899894661008861	-0.100368496542039	-0.183136852755581	-0.107551005504633	-0.0363782457200476	0.0320379723623398	-0.0872305411856182	0.104202874170078
helmet_obscure_face_shield	0.0681143863038102	0.0894636035434808	0.0308572307888882	-0.112329457265567	0.0789597600206103	-0.144104327224309	-0.29128489187122	-0.349516709404573	-0.334325808974687	-0.190576650897583	0.447046118278651	-0.119107836134129	-0.373217568803462	1	-0.186666682564063	-0.117264799882753	-0.0811926990686643	0.191401231771735	0.136981763806015	-0.0551699648647953	-0.0270644052490091	0.10129772780902	-0.0665282145917521
helmet_fit	0.668169303693709	0.256134336275276	-0.0204696992929731	0.337335632933916	0.0254667192265135	0.13726790895576	0.439835672257138	0.257876935494186	0.245559031583963	0.0929286661934547	0.082477683160108	0.183237935082637	0.322574253203255	-0.186666682564063	1	-0.508905706055476	-0.497043004920034	-0.240337466292715	-0.0760397465787257	0.0609592489770076	-0.0142545139957702	-0.0340253787120162	0.376416028232364
rtc_involvement	-0.192943661417308	0.0991306480722959	-0.108338594702074	-0.0340240064451374	0.132520918636952	0.0516471528736463	-0.123532827209193	0.201063190739104	0.0909780440969715	0.197290675877802	-0.0967077990223931	0.0378275571783082	-0.0899894661008861	-0.117264799882753	-0.508905706055476	1	0.9679074858985	0.323868372286542	0.258910160229942	-0.130139930253131	-0.0532387864788396	0.167293603917181	-0.22962207143244
injury	-0.197502269154989	0.0962592752975064	0.0164448512799558	0.0225895267839572	0.210647869856476	-0.0063250813787054	-0.0333622986153548	0.19524897430783	-0.0171828277402354	0.191621531013785	-0.098167750951636	0.10519216536991	-0.100368496542039	-0.0811926990686643	-0.497043004920034	0.9679074858985	1	0.255103611399709	0.262416877056457	-0.074617718904738	-0.0347586489765359	0.199033688883737	-0.225534517677435
nearmissmonth	-0.13277257419778	0.100487007532756	-0.025713091297688	-0.0977147695350746	0.23031596427708	-0.0576646005038063	-0.435876643355208	-0.246294769046137	0.0404816843599504	0.29795389913728	-0.0951323081696796	-0.561603929908904	-0.183136852755581	0.191401231771735	-0.240337466292715	0.323868372286542	0.255103611399709	1	0.257575345755812	-0.00147821492074852	0.0752936708854258	0.252317246428538	-0.144568862614237
hours_work_onbodaboda	-0.0584928320136348	0.0197829985373873	0.0121113558454871	-0.0204168268264335	-0.0393834435699472	-0.0822365926958253	-0.161621620778967	0.0292120115753953	-0.08418627040723	0.0796193065085168	-0.0123670288383605	-0.142228217996248	-0.107551005504633	0.136981763806015	-0.0760397465787257	0.258910160229942	0.262416877056457	0.257575345755812	1	0.0358266467155664	0.0318281891788882	0.830076772665503	-0.127749024088294
days_work_bodaboda	-0.350630281391256	-0.12192174586779	0.0569919267920608	0.129244020635303	-0.292481863580826	0.189219842290407	0.0369139780510445	-0.0271608709102974	-0.282562775409165	-0.0287444247317407	0.106589528627222	0.211359708640549	-0.0363782457200476	-0.0551699648647953	0.0609592489770076	-0.130139930253131	-0.074617718904738	-0.00147821492074852	0.0358266467155664	1	-0.0540926682432974	0.564535180482051	-0.13320042574887
years_work_onbodaboda	0.0893755176487304	0.157841543973232	-0.184917940311981	-0.0144540848800397	-0.0802175873105126	0.0949186563018516	-0.00559825534217829	-0.101732576004732	-0.26403723479252	0.0356876712077096	0.0796855096803884	0.190528811351724	0.0320379723623398	-0.0270644052490091	-0.0142545139957702	-0.0532387864788396	-0.0347586489765359	0.0752936708854258	0.0318281891788882	-0.0540926682432974	1	-0.00644726819718489	0.203141227628929
hours_work_week	-0.209506702013883	-0.0557952649801313	0.0360137971209882	0.0325766937566307	-0.13688482332856	-0.0156091609561285	-0.115076016767053	0.00148912624652179	-0.183399947165435	0.0757999138299333	0.0158736658407969	-0.0287476187094362	-0.0872305411856182	0.10129772780902	-0.0340253787120162	0.167293603917181	0.199033688883737	0.252317246428538	0.830076772665503	0.564535180482051	-0.00644726819718489	1	-0.146720901291774
age	0.371099499851838	0.0197212975810876	-0.0668967070296378	0.0805281644666159	0.00546106414715057	0.0958231547569307	0.154720110596944	0.20313892001852	0.472425112012112	-0.0777356332753814	0.0822898323714603	0.149731166129064	0.104202874170078	-0.0665282145917521	0.376416028232364	-0.22962207143244	-0.225534517677435	-0.144568862614237	-0.127749024088294	-0.13320042574887	0.203141227628929	-0.146720901291774	1
